# Supplementary material for: A Machine Learning Platform for Isoform-Specific Identification and Profiling of Human Carbonic Anhydrase Inhibitors
Source: Pharmaceuticals (Basel). 2025 Jul 5;18(7):1007. doi: 10.3390/ph18071007 (PMC12300992; doi:10.3390/ph18071007)
Supplement: Supplementary file 1 [file pharmaceuticals-18-01007-s001.zip]

Archive with 1 entries (1 files):
- pharmaceuticals-3679004-supplementary.pdf
